# Supplementary material for: Molecularly Imprinted Ligand-Free Nanogels for Recognizing Bee Venom-Originated Phospholipase A2 Enzyme
Source: Polymers (Basel). 2022 Oct 7;14(19):4200. doi: 10.3390/polym14194200 (PMC9571764; doi:10.3390/polym14194200)
Supplement: Supplementary file 1 [file polymers-14-04200-s001.zip]

Archive with 1 entries (1 files):
- polymers-1951226-supplementary.pdf
